# Supplementary material for: Analysis of Low Frequency Protein Truncating Stop-Codon Variants and Fasting Concentration of Growth Hormone
Source: PLoS One. 2015 Jun 18;10(6):e0128348. doi: 10.1371/journal.pone.0128348 (PMC4472854; doi:10.1371/journal.pone.0128348)
Supplement: S2 Table — Abbreviations: MAF, minor allele frequency. P is for association with hs-GH in a linear regression model adjusted for sex and age. Carriers—number of homozygous carriers for minor allele, heterozygous and homozygous carriers for major allele respectively. Mutation shows the effect of the mutation on the transcript. (XLSX) [file pone.0128348.s002.xlsx]

## Sheet: Sheet1
snp	P	MAF	carriers	Gene	Mutation - transcript effect
rs35699176	.02	.0483	13/457/4544	ZNF77	Q100X
rs121909305	.02	.0079	0/81/4934	MYO1A	R93X
rs28364172	.06	.0018	0/19/4994	SLC13A1	R12X
rs138491961	.07	.0039	0/37/4977	APPL2	R119X, R76X
rs112033303	.10	.0213	1/206/4805	COQ2	R22X
rs62013252	.12	.0016	0/17/4996	FSCB	Q74X
rs74498060	.18	.0017	0/18/4996	OR13C8	S9X
rs56364098	.18	.0019	0/20/4992	CCDC17	Q62X
rs145048685	.18	.0020	0/20/4990	ABCC11	W99X
rs138275989	.19	.0016	0/16/4995	SLC13A1	W48X
rs138466830	.19	.0022	0/23/4992	TAS2R3	W35X
rs146720027	.19	.0019	0/19/4996	MYOM2	Q18X
rs200655516	.20	.0010	0/11/4983	FIBCD1	W6X
rs61741654	.23	.0024	0/23/4818	KIAA1586	R71X
rs147741556	.24	.0025	0/24/4979	MTERF	L79X
rs186100669	.26	.0091	0/89/4926	ATP10B	R153X
rs145251776	.26	.0050	0/52/4953	ABCA9	S204X
rs72549387	.27	.0010	0/10/5001	CYP1B1	W57X
rs17184009	.29	.0045	0/43/4971	OR10C1	Q55X
rs112867427	.32	.0020	0/21/4991	C5orf45	Q38X
rs145172813	.32	.0251	0/252/4763	PRAMEF2	W59X
rs35972756	.33	.0088	0/87/4928	ZSWIM1	W9X
rs41292634	.33	.0052	0/54/4961	DCLRE1A	R138X
rs189033490	.33	.0042	0/41/4971	FAM83H	Q201X
rs144223292	.34	.0017	0/16/4989	ACCN3	R79X
rs114173039	.34	.0035	0/35/4976	GLT8D1	R56X
rs41280363	.35	.0024	0/25/4937	ROPN1L	Y45X
rs199781019	.36	.0019	0/20/4995	CXXC11	W9X
rs12983184	.39	.0020	0/19/4996	SLC25A42	S26X
rs137867464	.42	.0017	0/16/4999	RAB36	W8X
rs79874540	.42	.0011	0/11/5003	HTR2B	Q20X
rs202237467	.46	.0019	0/20/4995	OLFML1	R6X
rs199671406	.50	.0017	0/18/4997	WDR66	E111X
rs148609049	.50	.0135	1/124/4890	ANO7	R30X
rs34275479	.50	.0086	0/87/4925	APOBEC1	W21X
rs71630672	.51	.0033	0/30/4983	FCRL3	Q121X
rs147006695	.61	.0012	0/10/5004	PON3	R32X
rs121965020	.61	.0010	0/11/5004	IDUA	Q70X
rs116049719	.63	.0046	0/49/4966	ASAH2	Q83X
rs35008345	.64	.0028	0/28/4984	SLC22A11	R48X
rs61742329	.64	.0268	0/265/4731	PTH2R	S82X
rs201595689	.64	.0027	0/24/4990	KCNU1	R214X
rs150392165	.66	.0029	0/28/4980	ZNF543	W68X
rs138597910	.69	.0014	0/15/5000	MSS51	R89X
rs140458264	.70	.0010	0/11/5004	GPR151	Y27X
rs149355931	.71	.0009	0/10/4998	FAM151B	W35X
rs141807269	.71	.0050	0/49/4965	ABCC12	G164X
rs61752842	.73	.0013	0/12/4999	PCK2	S23X
rs144467409	.73	.0031	0/31/4984	ENPP3	R78X
rs143174884	.74	.0018	0/18/4997	C1orf216	Q5X
rs17292725	.79	.0263	4/245/4725	STARD6	R19X
rs142034197	.82	.0024	0/24/4991	C20orf152	W10X
rs16930998	.86	.0158	1/158/4855	OR51I1	Q15X
rs185993550	.86	.0045	0/43/4842	TNFSF18	C10X
rs112050262	.86	.0248	3/246/4763	SULT1C3	W36X
rs199577715	.89	.0013	0/14/5001	C14orf183	Q37X
rs146227320	.89	.0026	0/27/4988	GPATCH3	E8X
rs150358287	.89	.0166	0/166/4846	SIGLEC1	E88X
rs202193246	.90	.0012	0/11/4999	TMPRSS12	S20X
rs80072371	.92	.0479	17/448/4550	SPERT	C71X
rs143174402	.94	.0046	0/45/4970	GUCA1C	E18X
rs41296182	.94	.0017	0/16/4998	TRIM45	S88X
rs2232698	.98	.0030	0/32/4981	SERPINA10	R88X
rs142371860	.99	.0014	0/14/5000	CCDC164	Q118X
